# Supplementary material for: Expression of the KNOTTED HOMEOBOX Genes in the Cactaceae Cambial Zone Suggests Their Involvement in Wood Development
Source: Front Plant Sci. 2017 Mar 3;8:218. doi: 10.3389/fpls.2017.00218 (PMC5334636; doi:10.3389/fpls.2017.00218)
Supplement: TABLE S2 — The identifiers of the KNOX sequences used for molecular phylogenetic analysis. [file Table_2.XLSX]

## Sheet: Sheet1
Species	Name On Tree	Clade	Order	Family	Protein DB Identifier
Amborella trichopoda	Ambtri 1	1	Amborellales	Amborellaceae	evm_27.model.AmTr_v1.0_scaffold00026.137
Amborella trichopoda	Ambtri 2/6 a	2/6	Amborellales	Amborellaceae	evm_27.model.AmTr_v1.0_scaffold00045.202
Amborella trichopoda	Ambtri 2/6 b	2/6	Amborellales	Amborellaceae	evm_27.model.AmTr_v1.0_scaffold00085.101
Amborella trichopoda	Ambtri 3/4/5	3/4/5	Amborellales	Amborellaceae	evm_27.model.AmTr_v1.0_scaffold00026.80
Amborella trichopoda	Ambtri 7	7	Amborellales	Amborellaceae	evm_27.model.AmTr_v1.0_scaffold00001.399
Amborella trichopoda	Ambtri STM	STM	Amborellales	Amborellaceae	evm_27.model.AmTr_v1.0_scaffold00123.12
Aquilegia coerulea	Aqucoe 1	1	Ranunculales	Ranunculaceae	Aquca_133_00021.1
Aquilegia coerulea	Aqucoe 2/6	2/6	Ranunculales	Ranunculaceae	Aquca_003_00549.1
Aquilegia coerulea	Aqucoe 3/4/5	3/4/5	Ranunculales	Ranunculaceae	Aquca_016_00110.1
Aquilegia coerulea	Aqucoe 7	7	Ranunculales	Ranunculaceae	Aquca_013_00468.2
Aquilegia coerulea	Aqucoe STM	STM	Ranunculales	Ranunculaceae	Aquca_012_00046.1
Arabidopsis lyrata	Aralyr 1	1	Brassicales	Brassicaceae	489727
Arabidopsis lyrata	Aralyr 2/6 a	2/6	Brassicales	Brassicaceae	472599
Arabidopsis lyrata	Aralyr 2/6 b	2/6	Brassicales	Brassicaceae	476175
Arabidopsis lyrata	Aralyr 3/4/5a	3/4/5	Brassicales	Brassicaceae	489374
Arabidopsis lyrata	Aralyr 3/4/5b	3/4/5	Brassicales	Brassicaceae	487938
Arabidopsis lyrata	Aralyr 3/4/5c	3/4/5	Brassicales	Brassicaceae	328525
Arabidopsis lyrata	Aralyr 7	7	Brassicales	Brassicaceae	475053
Arabidopsis lyrata	Aralyr STM	STM	Brassicales	Brassicaceae	338146
Arabidopsis thaliana	Bel1	Outgroup	Brassicales	Brassicaceae	AT5G41410.1
Arabidopsis thaliana	KNAT1	1	Brassicales	Brassicaceae	AT4G08150.1
Arabidopsis thaliana	KNAT2	2/6	Brassicales	Brassicaceae	AT1G70510.1
Arabidopsis thaliana	KNAT3	3/4/5	Brassicales	Brassicaceae	AT5G25220.1
Arabidopsis thaliana	KNAT4	3/4/5	Brassicales	Brassicaceae	AT5G11060.1
Arabidopsis thaliana	KNAT5	3/4/5	Brassicales	Brassicaceae	AT4G32040.1
Arabidopsis thaliana	KNAT6	2/6	Brassicales	Brassicaceae	AT1G23380.1
Arabidopsis thaliana	KNAT7	7	Brassicales	Brassicaceae	AT1G62990.1
Arabidopsis thaliana	STM	STM	Brassicales	Brassicaceae	AT1G62360.1
Ariocarpus retusus	ArKNOX1a	1	Caryophyllales	Cactaceae	KX891349
Ariocarpus retusus	ArKNOX1r	1	Caryophyllales	Cactaceae	KX891340
Ariocarpus retusus	ArKNOX3a	3/4/5	Caryophyllales	Cactaceae	KX891339
Ariocarpus retusus	ArKNOX3r	3/4/5	Caryophyllales	Cactaceae	KX891341
Ariocarpus retusus	ArKNOX7r1	7	Caryophyllales	Cactaceae	KX891342
Ariocarpus retusus	ArKNOX7r2	7	Caryophyllales	Cactaceae	KX891343
Beta vulgaris	Betvul 1	1	Caryophyllales	Chenopodiaceae	Bv1_021800_gxac.t1
Beta vulgaris	Betvul 2/6	2/6	Caryophyllales	Chenopodiaceae	Bv6_155470_dihy.t1
Beta vulgaris	Betvul 3/4/5	3/4/5	Caryophyllales	Chenopodiaceae	Bv2_031000_epcs.t1
Beta vulgaris	Betvul 7	7	Caryophyllales	Chenopodiaceae	Bv5_101230_ugwa.t1
Beta vulgaris	Betvul STM	STM	Caryophyllales	Chenopodiaceae	Bv8_185490_otdo.t
Betula luminifera	Betlum 1	1	Fagales	Betulaceae	AGV22122.1
Betula luminifera	Betlum 2/6 a	2/6	Fagales	Betulaceae	AGV22120.1 (NCBI)
Betula luminifera	Betlum 2/6 b	2/6	Fagales	Betulaceae	AGV22121.1 (NCBI)
Boechera stricta	Boestr 1	1	Brassicales	Brassicaceae	Bostr.3877s0047.1.p
Boechera stricta	Boestr 2/6 a	2/6	Brassicales	Brassicaceae	Bostr.12659s0199.1.p
Boechera stricta	Boestr 2/6 b	2/6	Brassicales	Brassicaceae	Bostr.10273s0307.1.p
Boechera stricta	Boestr 3/4/5a	3/4/5	Brassicales	Brassicaceae	Bostr.29827s0294.1.p
Boechera stricta	Boestr 3/4/5b	3/4/5	Brassicales	Brassicaceae	Bostr.23997s0006.1.p
Boechera stricta	Boestr 3/4/5b	3/4/5	Brassicales	Brassicaceae	Bostr.7867s1058.1.p
Boechera stricta	Boestr 7	7	Brassicales	Brassicaceae	Bostr.22157s0023.1
Boechera stricta	Boestr STM	STM	Brassicales	Brassicaceae	Bostr.22157s0102.1.p
Brachypodium distachyon	Bradys 1 a	1	Poales	Poaceae	Bradi1g10047.2.p
Brachypodium distachyon	Bradys 1 b	1	Poales	Poaceae	Bradi1g12690.1.p
Brachypodium distachyon	Bradys 1 c	1	Poales	Poaceae	Bradi1g57607.1.p
Brachypodium distachyon	Bradys 1 d	1	Poales	Poaceae	Bradi1g07247.4.p
Brachypodium distachyon	Bradys 2/6 a	2/6	Poales	Poaceae	Bradi2g38390.1.p
Brachypodium distachyon	Bradys 2/6 b	2/6	Poales	Poaceae	Bradi2g11540.1.p
Brachypodium distachyon	Bradys 3/4/5a	3/4/5	Poales	Poaceae	Bradi3g19927.1.p
Brachypodium distachyon	Bradys 3/4/5b	3/4/5	Poales	Poaceae	Bradi3g06170.1.p
Brachypodium distachyon	Bradys 7	7	Poales	Poaceae	Bradi1g76970.1.p
Brachypodium stacei	Brasta 1 a	1	Poales	Poaceae	Brast02G291200.1.p
Brachypodium stacei	Brasta 1 b	1	Poales	Poaceae	Brast02G259600.1.p
Brachypodium stacei	Brasta 1 c	1	Poales	Poaceae	Brast06G219800.1.p
Brachypodium stacei	Brasta 1 d	1	Poales	Poaceae	Brast02G322100.1.p
Brachypodium stacei	Brasta 2/6 a	2/6	Poales	Poaceae	Brast08G138300.1.p
Brachypodium stacei	Brasta 2/6 b	2/6	Poales	Poaceae	Brast01G284200.1.p
Brachypodium stacei	Brasta 3/4/5a	3/4/5	Poales	Poaceae	Brast03G078000.1.p
Brachypodium stacei	Brasta 3/4/5b	3/4/5	Poales	Poaceae	Brast04G274600.1.p
Brachypodium stacei	Brasta 7	7	Poales	Poaceae	Brast02G021600.1.p
Brassica rapa	Brarap 1	1	Brassicales	Brassicaceae	Brara.C02557.1.p
Brassica rapa	Brarap 2/6 a	2/6	Brassicales	Brassicaceae	Brara.I03233.1.p
Brassica rapa	Brarap 2/6 b	2/6	Brassicales	Brassicaceae	Brara.H02211.1.p
Brassica rapa	Brarap 2/6 c	2/6	Brassicales	Brassicaceae	Brara.B01915.1.p
Brassica rapa	Brarap 3/4/5a	3/4/5	Brassicales	Brassicaceae	Brara.B03654.1.p
Brassica rapa	Brarap 3/4/5b	3/4/5	Brassicales	Brassicaceae	Brara.F02723.1.p
Brassica rapa	Brarap 3/4/5c	3/4/5	Brassicales	Brassicaceae	Brara.B00390.1.p
Brassica rapa	Brarap 3/4/5d	3/4/5	Brassicales	Brassicaceae	Brara.C00448.1.p
Brassica rapa	Brarap 3/4/5e	3/4/5	Brassicales	Brassicaceae	Brara.K00379.1.p
Brassica rapa	Brarap 7a	7	Brassicales	Brassicaceae	Brara.I01416.1
Brassica rapa	Brarap 7b	7	Brassicales	Brassicaceae	Brara.I01203.1
Brassica rapa	Brarap STM	STM	Brassicales	Brassicaceae	Brara.I01459.1.p
Capsella grandiflora	Capgra 1	1	Brassicales	Brassicaceae	Cagra.7524s0001.1.p
Capsella grandiflora	Capgra 2/6 a	2/6	Brassicales	Brassicaceae	Cagra.0605s0071.1.p
Capsella grandiflora	Capgra 2/6 b	2/6	Brassicales	Brassicaceae	Cagra.1777s0019.1.p
Capsella grandiflora	Capgra 3/4/5a	3/4/5	Brassicales	Brassicaceae	Cagra.1398s0046.1.p
Capsella grandiflora	Capgra 3/4/5b	3/4/5	Brassicales	Brassicaceae	Cagra.12385s0010.1.p
Capsella grandiflora	Capgra 7	7	Brassicales	Brassicaceae	Cagra.1670s0003.1
Capsella rubella	Caprub 1	1	Brassicales	Brassicaceae	Carubv10002748m
Capsella rubella	Caprub 2/6	2/6	Brassicales	Brassicaceae	Carubv10022064m
Capsella rubella	Caprub 3/4/5a	3/4/5	Brassicales	Brassicaceae	Carubv10001020m
Capsella rubella	Caprub 3/4/5b	3/4/5	Brassicales	Brassicaceae	Carubv10001031m
Capsella rubella	Caprub 3/4/5c	3/4/5	Brassicales	Brassicaceae	Carubv10001144m
Capsella rubella	Caprub 3/4/5d	3/4/5	Brassicales	Brassicaceae	Carubv10005036m
Capsella rubella	Caprub 7a	7	Brassicales	Brassicaceae	Carubv10020735m
Capsella rubella	Caprub 7b	7	Brassicales	Brassicaceae	Carubv10020796m
Capsella rubella	Caprub STM	STM	Brassicales	Brassicaceae	Carubv10022235m
Carica papaya	Carpap 2/6	2/6	Brassicales	Caricaceae	evm.model.supercontig_48.162
Carica papaya	Carpap 3/4/5 a	3/4/5	Brassicales	Caricaceae	evm.model.supercontig_187.27
Carica papaya	Carpap 3/4/5 b	3/4/5	Brassicales	Caricaceae	evm.model.supercontig_46.88
Carica papaya	Carpap 7	7	Brassicales	Caricaceae	evm.model.supercontig_29.29
Citrus clementina	Citcle 1	1	Sapindales	Rutaceae	Ciclev10001508m
Citrus clementina	Citcle 2/6	2/6	Sapindales	Rutaceae	Ciclev10001779m
Citrus clementina	Citcle 3/4/5 a	3/4/5	Sapindales	Rutaceae	Ciclev10008269m
Citrus clementina	Citcle 3/4/5 b	3/4/5	Sapindales	Rutaceae	Ciclev10008328m
Citrus clementina	Citcle 3/4/5 c	3/4/5	Sapindales	Rutaceae	Ciclev10008821m
Citrus clementina	Citcle 7a	7	Sapindales	Rutaceae	Ciclev10021319m
Citrus clementina	Citcle 7b	7	Sapindales	Rutaceae	Ciclev10021334m
Citrus clementina	Citcle STM a	STM	Sapindales	Rutaceae	Ciclev10015581m
Citrus clementina	Citcle STM b	STM	Sapindales	Rutaceae	Ciclev10015818m
Citrus sinensis	Citsin 2/6 a	2/6	Sapindales	Rutaceae	orange1.1g037320m
Citrus sinensis	Citsin 2/6 b	2/6	Sapindales	Rutaceae	orange1.1g038569m
Citrus sinensis	Citsin 3/4/5 a	3/4/5	Sapindales	Rutaceae	orange1.1g013045m
Citrus sinensis	Citsin 3/4/5 b	3/4/5	Sapindales	Rutaceae	orange1.1g019151m
Citrus sinensis	Citsin 7	7	Sapindales	Rutaceae	orange1.1g022056m
Citrus sinensis	Citsin STM	STM	Sapindales	Rutaceae	orange1.1g024428m
Cucumis sativus	Cucsat 1 a	1	Cucurbitales	Cucurbitaceae	Cucsa.353140.1
Cucumis sativus	Cucsat 1 b	1	Cucurbitales	Cucurbitaceae	Cucsa.395320.1
Cucumis sativus	Cucsat 2/6 a	2/6	Cucurbitales	Cucurbitaceae	Cucsa.090630.1
Cucumis sativus	Cucsat 2/6 b	2/6	Cucurbitales	Cucurbitaceae	Cucsa.286240.1
Cucumis sativus	Cucsat 2/6 c	2/6	Cucurbitales	Cucurbitaceae	Cucsa.394390.1
Cucumis sativus	Cucsat 3/4/5 a	3/4/5	Cucurbitales	Cucurbitaceae	Cucsa.271780.1
Cucumis sativus	Cucsat 3/4/5 b	3/4/5	Cucurbitales	Cucurbitaceae	Cucsa.162660.1
Cucumis sativus	Cucsat 7a	7	Cucurbitales	Cucurbitaceae	Cucsa.302660.2
Cucumis sativus	Cucsat 7b	7	Cucurbitales	Cucurbitaceae	Cucsa.302660.1
Cucumis sativus	Cucsat STM a	STM	Cucurbitales	Cucurbitaceae	Cucsa.044950.1
Cucumis sativus	Cucsat STM b	STM	Cucurbitales	Cucurbitaceae	Cucsa.148830.1
Eucalyptus grandis	Eucgra 1	1	Myrtales	Myrtaceae	Eucgr.F00106.1.p
Eucalyptus grandis	Eucgra 2/6	2/6	Myrtales	Myrtaceae	Eucgr.H03292.1.p
Eucalyptus grandis	Eucgra 3/4/5 a	3/4/5	Myrtales	Myrtaceae	Eucgr.C02727.1.p
Eucalyptus grandis	Eucgra 3/4/5 b	3/4/5	Myrtales	Myrtaceae	Eucgr.C01686.1.p
Eucalyptus grandis	Eucgra 3/4/5 c	3/4/5	Myrtales	Myrtaceae	Eucgr.C00434.1.p
Eucalyptus grandis	Eucgra 7	7	Myrtales	Myrtaceae	Eucgr.D01935.2
Eucalyptus grandis	Eucgra STM	STM	Myrtales	Myrtaceae	Eucgr.D01364.1.p
Eutrema salsugineum	Eutsal 1	1	Brassicales	Brassicaceae	Thhalv10028724m
Eutrema salsugineum	Eutsal 3/4/5a	3/4/5	Brassicales	Brassicaceae	Thhalv10004250m
Eutrema salsugineum	Eutsal 3/4/5b	3/4/5	Brassicales	Brassicaceae	Thhalv10013773m
Eutrema salsugineum	Eutsal 7	7	Brassicales	Brassicaceae	Thhalv10023617m
Eutrema salsugineum	Eutsal STM	STM	Brassicales	Brassicaceae	Thhalv10023520m
Ferocactus pilosus	FpKNOX1ae	1	Caryophyllales	Cactaceae	KX891335
Ferocactus pilosus	FpKNOX3ae	3/4/5	Caryophyllales	Cactaceae	KX891336
Ferocactus pilosus	FpKNOX7r1	7	Caryophyllales	Cactaceae	KX891337
Ferocactus pilosus	FpKNOX7r2	7	Caryophyllales	Cactaceae	KX891338
Fragaria vesca	Fraves 1	1	Rosales	Rosaceae	mrna02647.1-v1.0-hybrid
Fragaria vesca	Fraves 2/6 a	2/6	Rosales	Rosaceae	mrna31590.1-v1.0-hybrid
Fragaria vesca	Fraves 2/6 b	2/6	Rosales	Rosaceae	mrna03606.1-v1.0-hybrid
Fragaria vesca	Fraves 3/4/5	3/4/5	Rosales	Rosaceae	mrna30834.1-v1.0-hybrid
Fragaria vesca	Fraves 7	7	Rosales	Rosaceae	mrna32356.1-v1.0-hybrid
Fragaria vesca	Fraves STM	STM	Rosales	Rosaceae	mrna19507.1-v1.0-hybrid
Glycine max	Glymax 1 a	1	Fabales	Fabaceae	Glyma.U039200.1.p
Glycine max	Glymax 1 b	1	Fabales	Fabaceae	Glyma.14G091200.1.p
Glycine max	Glymax 1 c	1	Fabales	Fabaceae	Glyma.04G049500.1.p
Glycine max	Glymax 2/6 a	2/6	Fabales	Fabaceae	Glyma.20G097500.1.p
Glycine max	Glymax 2/6 b	2/6	Fabales	Fabaceae	Glyma.10G147000.1.p
Glycine max	Glymax 2/6 c	2/6	Fabales	Fabaceae	Glyma.19G228300.1.p
Glycine max	Glymax 2/6 d	2/6	Fabales	Fabaceae	Glyma.03G231100.1.p
Glycine max	Glymax 2/6 e	2/6	Fabales	Fabaceae	Glyma.04G185100.1.p
Glycine max	Glymax 2/6 f	2/6	Fabales	Fabaceae	Glyma.01G028300.1.p
Glycine max	Glymax 2/6 g	2/6	Fabales	Fabaceae	Glyma.02G036900.1.p
Glycine max	Glymax 2/6 h	2/6	Fabales	Fabaceae	Glyma.08G284300.1.p
Glycine max	Glymax 2/6 i	2/6	Fabales	Fabaceae	Glyma.18G141200.1.p
Glycine max	Glymax 3/4/5 a	3/4/5	Fabales	Fabaceae	Glyma.17G215500.1.p
Glycine max	Glymax 3/4/5 b	3/4/5	Fabales	Fabaceae	Glyma.14G112400.1.p
Glycine max	Glymax 3/4/5 c	3/4/5	Fabales	Fabaceae	Glyma.06G065200.1.p
Glycine max	Glymax 3/4/5 d	3/4/5	Fabales	Fabaceae	Glyma.04G064100.1.p
Glycine max	Glymax 3/4/5 f	3/4/5	Fabales	Fabaceae	Glyma.15G202200.1.p
Glycine max	Glymax 3/4/5 g	3/4/5	Fabales	Fabaceae	Glyma.09G095700.1.p
Glycine max	Glymax 3/4/5 h	3/4/5	Fabales	Fabaceae	Glyma.13G157300.1.p
Glycine max	Glymax 3/4/5 i	3/4/5	Fabales	Fabaceae	Glyma.17G104800.1.p
Glycine max	Glymax 7a	7	Fabales	Fabaceae	Glyma.11G027100.1
Glycine max	Glymax 7b	7	Fabales	Fabaceae	Glyma.01G214800.1
Glycine max	Glymax 7c	7	Fabales	Fabaceae	Glyma.17G132600.1
Glycine max	Glymax 7d	7	Fabales	Fabaceae	Glyma.05G050600.1
Glycine max	Glymax STM a	STM	Fabales	Fabaceae	Glyma.15G111900.1.p
Glycine max	Glymax STM b	STM	Fabales	Fabaceae	Glyma.09G007500.1.p
Glycine max	Glymax STM c	STM	Fabales	Fabaceae	Glyma.17G010200.1.p
Glycine max	Glymax STM d	STM	Fabales	Fabaceae	Glyma.07G263600.1.p
Glycine max	Glymax STM e	STM	Fabales	Fabaceae	Glyma.14G047000.1.p
Gossypium raimondii	Gosrai 1 a	1	Malvales	Malvaceae	Gorai.010G029000.1
Gossypium raimondii	Gosrai 1 b	1	Malvales	Malvaceae	Gorai.009G223200.1
Gossypium raimondii	Gosrai 1 c	1	Malvales	Malvaceae	Gorai.005G098100.1
Gossypium raimondii	Gosrai 2/6 a	2/6	Malvales	Malvaceae	Gorai.007G306500.1
Gossypium raimondii	Gosrai 2/6 b	2/6	Malvales	Malvaceae	Gorai.004G236400.1
Gossypium raimondii	Gosrai 2/6 c	2/6	Malvales	Malvaceae	Gorai.013G129400.1
Gossypium raimondii	Gosrai 2/6 d	2/6	Malvales	Malvaceae	Gorai.008G296800.1
Gossypium raimondii	Gosrai 2/6 e	2/6	Malvales	Malvaceae	Gorai.005G180500.1
Gossypium raimondii	Gosrai 3/4/5 a	3/4/5	Malvales	Malvaceae	Gorai.009G060200.1
Gossypium raimondii	Gosrai 3/4/5 b	3/4/5	Malvales	Malvaceae	Gorai.013G213900.1
Gossypium raimondii	Gosrai 3/4/5 c	3/4/5	Malvales	Malvaceae	Gorai.001G035700.1
Gossypium raimondii	Gosrai 3/4/5 d	3/4/5	Malvales	Malvaceae	Gorai.010G117100.1
Gossypium raimondii	Gosrai 3/4/5 e	3/4/5	Malvales	Malvaceae	Gorai.010G056100.1
Gossypium raimondii	Gosrai 3/4/5 f	3/4/5	Malvales	Malvaceae	Gorai.009G012300.1
Gossypium raimondii	Gosrai 7a	7	Malvales	Malvaceae	Gorai.008G242800.1
Gossypium raimondii	Gosrai 7b	7	Malvales	Malvaceae	Gorai.003G163800.1
Gossypium raimondii	Gosrai 7c	7	Malvales	Malvaceae	Gorai.004G206600.1
Gossypium raimondii	Gosrai STM a	STM	Malvales	Malvaceae	Gorai.010G183800.1
Gossypium raimondii	Gosrai STM b	STM	Malvales	Malvaceae	Gorai.011G011700.1
Gossypium raimondii	Gosrai STM c	STM	Malvales	Malvaceae	Gorai.009G181500.1
Juglans nigra	Jugnig 3/4/5	3/4/5	Fagales	Juglandaceae	ACJ09316.1 (NCBI)
Kalanchoe marnieriana	Kalmar 1 a	1	Saxifragales	Crassulaceae	Kalax.0703s0002.1.p
Kalanchoe marnieriana	Kalmar 1 b	1	Saxifragales	Crassulaceae	Kalax.0002s0143.1.p
Kalanchoe marnieriana	Kalmar 1 c	1	Saxifragales	Crassulaceae	Kalax.0015s0146.1.p
Kalanchoe marnieriana	Kalmar 2/6 a	2/6	Saxifragales	Crassulaceae	Kalax.0030s0048.1.p
Kalanchoe marnieriana	Kalmar 2/6 b	2/6	Saxifragales	Crassulaceae	Kalax.0077s0018.1.p
Kalanchoe marnieriana	Kalmar 2/6 c	2/6	Saxifragales	Crassulaceae	Kalax.0069s0029.1.p
Kalanchoe marnieriana	Kalmar 2/6 d	2/6	Saxifragales	Crassulaceae	Kalax.0248s0020.1.p
Kalanchoe marnieriana	Kalmar 3/4/5 a	3/4/5	Saxifragales	Crassulaceae	Kalax.0050s0107.1.p
Kalanchoe marnieriana	Kalmar 3/4/5 b	3/4/5	Saxifragales	Crassulaceae	Kalax.0307s0033.1.p
Kalanchoe marnieriana	Kalmar 3/4/5 c	3/4/5	Saxifragales	Crassulaceae	Kalax.0109s0104.1.p
Kalanchoe marnieriana	Kalmar 3/4/5 d	3/4/5	Saxifragales	Crassulaceae	Kalax.0363s0016.1.p
Kalanchoe marnieriana	Kalmar 3/4/5 e	3/4/5	Saxifragales	Crassulaceae	Kalax.0006s0112.1.p
Kalanchoe marnieriana	Kalmar 3/4/5 f	3/4/5	Saxifragales	Crassulaceae	Kalax.1368s0003.1.p
Kalanchoe marnieriana	Kalmar 3/4/5 g	3/4/5	Saxifragales	Crassulaceae	Kalax.0029s0012.1.p
Kalanchoe marnieriana	Kalmar 3/4/5 h	3/4/5	Saxifragales	Crassulaceae	Kalax.0983s0005.1.p
Kalanchoe marnieriana	Kalmar 3/4/5 i	3/4/5	Saxifragales	Crassulaceae	Kalax.0018s0143.1.p
Kalanchoe marnieriana	Kalmar STM a	STM	Saxifragales	Crassulaceae	Kalax.0209s0054.1.p
Kalanchoe marnieriana	Kalmar STM b	STM	Saxifragales	Crassulaceae	Kalax.0016s0124.1.p
Kalanchoe marnieriana	Kalmar STM c	STM	Saxifragales	Crassulaceae	Kalax.0249s0053.1.p
Kalanchoe marnieriana	Kalmar STM d	STM	Saxifragales	Crassulaceae	Kalax.0179s0071.1.p
Linum usitatissimum	Linusi 2/6 a	2/6	Malphigiales	Linaceae	Lus10001238
Linum usitatissimum	Linusi 2/6 b	2/6	Malphigiales	Linaceae	Lus10013037
Linum usitatissimum	Linusi 2/6 c	2/6	Malphigiales	Linaceae	Lus10029125
Linum usitatissimum	Linusi 3/4/5	3/4/5	Malphigiales	Linaceae	Lus10006291
Linum usitatissimum	Linusi 7	7	Malphigiales	Linaceae	Lus10024485
Linum usitatissimum	Linusi STM	STM	Malphigiales	Linaceae	Lus10030003
Lophophora williamsii	LwKNOX1r	1	Caryophyllales	Cactaceae	UN00106
Lophophora williamsii	LwKNOX2r	2/6	Caryophyllales	Cactaceae	UN03407
Lophophora williamsii	LwKNOX3r	3/4/5	Caryophyllales	Cactaceae	UN00518
Lophophora williamsii	LwKNOX7r	7	Caryophyllales	Cactaceae	UN02512
Lophophora williamsii	LwSTMr	STM	Caryophyllales	Cactaceae	UN02125
Malus domestica	Maldom 1 a	1	Rosales	Rosaceae	MDP0000280307
Malus domestica	Maldom 1 b	1	Rosales	Rosaceae	MDP0000722139
Malus domestica	Maldom 1 c	1	Rosales	Rosaceae	MDP0000599531
Malus domestica	Maldom 2/6 a	2/6	Rosales	Rosaceae	MDP0000187050
Malus domestica	Maldom 2/6 b	2/6	Rosales	Rosaceae	MDP0000131500
Malus domestica	Maldom 2/6 c	2/6	Rosales	Rosaceae	MDP0000244941
Malus domestica	Maldom 2/6 d	2/6	Rosales	Rosaceae	MDP0000254847
Malus domestica	Maldom 2/6 e	2/6	Rosales	Rosaceae	MDP0000294096
Malus domestica	Maldom 3/4/5 a	3/4/5	Rosales	Rosaceae	MDP0000167286
Malus domestica	Maldom 3/4/5 b	3/4/5	Rosales	Rosaceae	MDP0000135063
Malus domestica	Maldom 3/4/5 c	3/4/5	Rosales	Rosaceae	MDP0000323095
Malus domestica	Maldom 3/4/5 d	3/4/5	Rosales	Rosaceae	MDP0000137501
Malus domestica	Maldom 7a	7	Rosales	Rosaceae	MDP0000313776
Malus domestica	Maldom 7b	7	Rosales	Rosaceae	MDP0000551496
Malus domestica	Maldom STM a	STM	Rosales	Rosaceae	MDP0000136226
Malus domestica	Maldom STM b	STM	Rosales	Rosaceae	MDP0000222097
Malus domestica	Maldom STM c	STM	Rosales	Rosaceae	MDP0000233192
Manihot esculenta	Manesc 1	1	Malphigiales	Euphorbiaceae	Manes.05G184900.1.p
Manihot esculenta	Manesc 2/6 a	2/6	Malphigiales	Euphorbiaceae	Manes.09G176900.1.p
Manihot esculenta	Manesc 2/6 b	2/6	Malphigiales	Euphorbiaceae	Manes.08G111000.1.p
Manihot esculenta	Manesc 2/6 c	2/6	Malphigiales	Euphorbiaceae	Manes.06G106700.1.p
Manihot esculenta	Manesc 2/6 d	2/6	Malphigiales	Euphorbiaceae	Manes.12G025600.1.p
Manihot esculenta	Manesc 3/4/5 a	3/4/5	Malphigiales	Euphorbiaceae	Manes.17G027300.1.p
Manihot esculenta	Manesc 3/4/5 b	3/4/5	Malphigiales	Euphorbiaceae	Manes.16G126100.1.p
Manihot esculenta	Manesc 3/4/5 c	3/4/5	Malphigiales	Euphorbiaceae	Manes.14G138700.1.p
Manihot esculenta	Manesc 3/4/5 d	3/4/5	Malphigiales	Euphorbiaceae	Manes.06G041200.1.p
Manihot esculenta	Manesc 7	7	Malphigiales	Euphorbiaceae	Manes.02G030500.1
Manihot esculenta	Manesc STM a	STM	Malphigiales	Euphorbiaceae	Manes.16G003000.1.p
Manihot esculenta	Manesc STM b	STM	Malphigiales	Euphorbiaceae	Manes.18G051700.1.p
Medicago truncatula	Medtru 1	1	Fabales	Fabaceae	Medtr1g017080.1
Medicago truncatula	Medtru 2/6 a	2/6	Fabales	Fabaceae	Medtr1g084060.1
Medicago truncatula	Medtru 2/6 b	2/6	Fabales	Fabaceae	Medtr5g033720.1
Medicago truncatula	Medtru 3/4/5 a	3/4/5	Fabales	Fabaceae	Medtr1g012960.1
Medicago truncatula	Medtru 3/4/5 b	3/4/5	Fabales	Fabaceae	Medtr3g106400.1
Medicago truncatula	Medtru 3/4/5 c	3/4/5	Fabales	Fabaceae	Medtr2g461240.1
Medicago truncatula	Medtru 3/4/5 d	3/4/5	Fabales	Fabaceae	Medtr4g116545.1
Medicago truncatula	Medtru 7	7	Fabales	Fabaceae	Medtr5g011070.1
Medicago truncatula	Medtru STM a	STM	Fabales	Fabaceae	Medtr2g024390.1
Medicago truncatula	Medtru STM b	STM	Fabales	Fabaceae	Medtr5g085860.1
Mimulus guttatus	Mimgut 2/6 a	2/6	Lamiales	Phrymaceae	Migut.B00961.1.p
Mimulus guttatus	Mimgut 2/6 b	2/6	Lamiales	Phrymaceae	Migut.E00181.1.p
Mimulus guttatus	Mimgut 3/4/5a	3/4/5	Lamiales	Phrymaceae	Migut.E01822.1.p
Mimulus guttatus	Mimgut 3/4/5b	3/4/5	Lamiales	Phrymaceae	Migut.J01270.1.p
Mimulus guttatus	Mimgut 3/4/5c	3/4/5	Lamiales	Phrymaceae	Migut.K00376.1.p
Mimulus guttatus	Mimgut 7a	7	Lamiales	Phrymaceae	Migut.E01159.1
Mimulus guttatus	Mimgut 7b	7	Lamiales	Phrymaceae	Migut.A00907.1
Mimulus guttatus	Mimgut STM	STM	Lamiales	Phrymaceae	Migut.H01590.1.p
Musa acuminata	Musacu 1 a	1	Zingibirelales	Musaceae	GSMUA_Achr3P26230_001
Musa acuminata	Musacu 1 b	1	Zingibirelales	Musaceae	GSMUA_Achr7P27540_001
Musa acuminata	Musacu 1 c	1	Zingibirelales	Musaceae	GSMUA_Achr4P03120_001
Musa acuminata	Musacu 1 e	1	Zingibirelales	Musaceae	GSMUA_Achr7P08050_001
Musa acuminata	Musacu 1 f	1	Zingibirelales	Musaceae	GSMUA_Achr6P04640_001
Musa acuminata	Musacu 1 g	1	Zingibirelales	Musaceae	GSMUA_Achr4P32230_001
Musa acuminata	Musacu 1 h	1	Zingibirelales	Musaceae	GSMUA_Achr4P28270_001
Musa acuminata	Musacu 1 i	1	Zingibirelales	Musaceae	GSMUA_Achr2P13200_001
Musa acuminata	Musacu 1 j	1	Zingibirelales	Musaceae	GSMUA_Achr10P28700_001
Musa acuminata	Musacu 2/6 a	2/6	Zingibirelales	Musaceae	GSMUA_Achr2P00410_001
Musa acuminata	Musacu 2/6 b	2/6	Zingibirelales	Musaceae	GSMUA_Achr8P10550_001
Musa acuminata	Musacu 2/6 c	2/6	Zingibirelales	Musaceae	GSMUA_Achr11P05110_001
Musa acuminata	Musacu 3/4/5a	3/4/5	Zingibirelales	Musaceae	GSMUA_Achr10P06000_001
Musa acuminata	Musacu 3/4/5b	3/4/5	Zingibirelales	Musaceae	GSMUA_Achr4P20400_001
Musa acuminata	Musacu 3/4/5c	3/4/5	Zingibirelales	Musaceae	GSMUA_Achr1P26000_001
Musa acuminata	Musacu 3/4/5d	3/4/5	Zingibirelales	Musaceae	GSMUA_Achr7P05170_001
Musa acuminata	Musacu 3/4/5e	3/4/5	Zingibirelales	Musaceae	GSMUA_Achr3P13370_001
Musa acuminata	Musacu 7	7	Zingibirelales	Musaceae	GSMUA_Achr1T03660_001
Musa acuminata	Musacu d	1	Zingibirelales	Musaceae	GSMUA_Achr4P14600_001
Oryza sativa	Orysat 1 a	1	Poales	Poaceae	LOC_Os03g51690.1
Oryza sativa	Orysat 1 b	1	Poales	Poaceae	LOC_Os03g51710.1
Oryza sativa	Orysat 1 c	1	Poales	Poaceae	LOC_Os07g03770.1
Oryza sativa	Orysat 1 d	1	Poales	Poaceae	LOC_Os03g56140.1
Oryza sativa	Orysat 1 e	1	Poales	Poaceae	LOC_Os03g56110.1
Oryza sativa	Orysat 2/6 a	2/6	Poales	Poaceae	LOC_Os05g03884.1
Oryza sativa	Orysat 2/6 b	2/6	Poales	Poaceae	LOC_Os01g19694.1
Oryza sativa	Orysat 3/4/5a	3/4/5	Poales	Poaceae	LOC_Os08g19650.1
Oryza sativa	Orysat 3/4/5b	3/4/5	Poales	Poaceae	LOC_Os06g43860.1
Oryza sativa	Orysat 3/4/5c	3/4/5	Poales	Poaceae	LOC_Os02g08544.1
Oryza sativa	Orysat 7	7	Poales	Poaceae	LOC_Os03g03164.1
Ostreococcus lucimarinus	Ostluc	Basal	Mamiellales	Bathycoccaceae	5313
Pachycereus pringlei	PpKNOX2r1	2/6	Caryophyllales	Cactaceae	KX870027
Pachycereus pringlei	PpKNOX2r2	2/6	Caryophyllales	Cactaceae	KX870028
Pachycereus pringlei	PpKNOX3r	3/4/5	Caryophyllales	Cactaceae	KX870029
Pachycereus pringlei	PpKNOX7r1	7	Caryophyllales	Cactaceae	KX870030
Pachycereus pringlei	PpKNOX7r2	7	Caryophyllales	Cactaceae	KX870031
Panicum hallii	Panhal 1 a	1	Poales	Poaceae	Pahal.I01913.1
Panicum hallii	Panhal 1 b	1	Poales	Poaceae	Pahal.I02270.1
Panicum hallii	Panhal 1 c	1	Poales	Poaceae	Pahal.I01911.1
Panicum hallii	Panhal 1 d	1	Poales	Poaceae	Pahal.B00232.1
Panicum hallii	Panhal 1 e	1	Poales	Poaceae	Pahal.I01545.1
Panicum hallii	Panhal 2/6 a	2/6	Poales	Poaceae	Pahal.C01203.1
Panicum hallii	Panhal 2/6 b	2/6	Poales	Poaceae	Pahal.E03062.1
Panicum hallii	Panhal 3/4/5a	3/4/5	Poales	Poaceae	Pahal.D00727.1
Panicum hallii	Panhal 3/4/5b	3/4/5	Poales	Poaceae	Pahal.A00562.1
Panicum hallii	Panhal 7	7	Poales	Poaceae	Pahal.I00185.1
Panicum virgatum	Panvir 1 i	1	Poales	Poaceae	Pavir.J02443.1.p
Panicum virgatum	Panvir 1 a	1	Poales	Poaceae	Pavir.Ia00733.1.p
Panicum virgatum	Panvir 1 b	1	Poales	Poaceae	Pavir.J00864.1.p
Panicum virgatum	Panvir 1 c	1	Poales	Poaceae	Pavir.Ia01001.1.p
Panicum virgatum	Panvir 1 d	1	Poales	Poaceae	Pavir.Ib04240.1.p
Panicum virgatum	Panvir 1 e	1	Poales	Poaceae	Pavir.J02025.1.p
Panicum virgatum	Panvir 1 f	1	Poales	Poaceae	Pavir.Ia00731.1.p
Panicum virgatum	Panvir 1 g	1	Poales	Poaceae	Pavir.Ba03909.1.p
Panicum virgatum	Panvir 1 h	1	Poales	Poaceae	Pavir.Bb00225.1.p
Panicum virgatum	Panvir 1 j	1	Poales	Poaceae	Pavir.Ia00428.1.p
Panicum virgatum	Panvir 2/6 a	2/6	Poales	Poaceae	Pavir.J06042.1.p
Panicum virgatum	Panvir 2/6 b	2/6	Poales	Poaceae	Pavir.Ca00748.1.p
Panicum virgatum	Panvir 2/6 c	2/6	Poales	Poaceae	Pavir.Ea00998.1.p
Panicum virgatum	Panvir 3/4/5a	3/4/5	Poales	Poaceae	Pavir.J37473.1.p
Panicum virgatum	Panvir 3/4/5b	3/4/5	Poales	Poaceae	Pavir.Db00648.1.p
Panicum virgatum	Panvir 3/4/5c	3/4/5	Poales	Poaceae	Pavir.Aa03160.1.p
Panicum virgatum	Panvir 3/4/5d	3/4/5	Poales	Poaceae	Pavir.J26794.1.p
Pereskia lychnidiflora	PlKNOX1a	1	Caryophyllales	Cactaceae	KX891344
Pereskia lychnidiflora	PlKNOX1r	1	Caryophyllales	Cactaceae	KX891345
Pereskia lychnidiflora	PlKNOX3r	3/4/5	Caryophyllales	Cactaceae	KX891346
Phaseolus vulgaris	Phavul 1	1	Fabales	Fabaceae	Phvul.001G032200.1
Phaseolus vulgaris	Phavul 2/6 a	2/6	Fabales	Fabaceae	Phvul.007G201400.1
Phaseolus vulgaris	Phavul 2/6 b	2/6	Fabales	Fabaceae	Phvul.001G224900.1
Phaseolus vulgaris	Phavul 2/6 c	2/6	Fabales	Fabaceae	Phvul.002G064100.1
Phaseolus vulgaris	Phavul 2/6 d	2/6	Fabales	Fabaceae	Phvul.003G062500.1
Phaseolus vulgaris	Phavul 3/4/5 a	3/4/5	Fabales	Fabaceae	Phvul.009G090500.1
Phaseolus vulgaris	Phavul 3/4/5 b	3/4/5	Fabales	Fabaceae	Phvul.009G209500.1
Phaseolus vulgaris	Phavul 3/4/5 c	3/4/5	Fabales	Fabaceae	Phvul.003G174900.1
Phaseolus vulgaris	Phavul 7a	7	Fabales	Fabaceae	Phvul.002G153300.1
Phaseolus vulgaris	Phavul 7b	7	Fabales	Fabaceae	Phvul.003G213500.1
Phaseolus vulgaris	Phavul STM a	STM	Fabales	Fabaceae	Phvul.006G145800.1
Phaseolus vulgaris	Phavul STM b	STM	Fabales	Fabaceae	Phvul.003G081800.1
Phaseolus vulgaris	Phavul STM c	STM	Fabales	Fabaceae	Phvul.008G212100.1
Physcomitrella patens	Phypat a	Basal	Funariales	Funariaceae	Pp3c21_10320V3.1.p
Physcomitrella patens	Phypat b	Basal	Funariales	Funariaceae	Pp3c18_18720V3.1.p
Physcomitrella patens	Phypat c	Basal	Funariales	Funariaceae	Pp3c5_26440V3.1.p
Pilosocereus alensis	PaKNOX1a	1	Caryophyllales	Cactaceae	KX891347
Pilosocereus alensis	PaKNOX3a	3/4/5	Caryophyllales	Cactaceae	KX891348
Populus trichocarpa	ARK 1 a	STM	Malphigiales	Salicaceae	Potri.011G011100.1
Populus trichocarpa	ARK 1 b	STM	Malphigiales	Salicaceae	Potri.004G004700.1
Populus trichocarpa	ARK 2	1	Malphigiales	Salicaceae	Potri.002G113300.1
Populus trichocarpa	Poptri 2/6 a	2/6	Malphigiales	Salicaceae	Potri.013G008600.1
Populus trichocarpa	Poptri 2/6 b	2/6	Malphigiales	Salicaceae	Potri.005G017200.1
Populus trichocarpa	Poptri 2/6 c	2/6	Malphigiales	Salicaceae	Potri.005G014200.1
Populus trichocarpa	Poptri 2/6 d	2/6	Malphigiales	Salicaceae	Potri.012G087100.1
Populus trichocarpa	Poptri 2/6 e	2/6	Malphigiales	Salicaceae	Potri.015G079100.1
Populus trichocarpa	Poptri 2/6 f	2/6	Malphigiales	Salicaceae	Potri.008G188700.1
Populus trichocarpa	Poptri 2/6 g	2/6	Malphigiales	Salicaceae	Potri.010G043500.1
Populus trichocarpa	Poptri 3/4/5 a	3/4/5	Malphigiales	Salicaceae	Potri.018G022700.1
Populus trichocarpa	Poptri 3/4/5 b	3/4/5	Malphigiales	Salicaceae	Potri.006G259400.1
Populus trichocarpa	Poptri 3/4/5 c	3/4/5	Malphigiales	Salicaceae	Potri.006G190000.1
Populus trichocarpa	Poptri 7	7	Malphigiales	Salicaceae	Potri.001G112200.1
Prunus persica	Pruper 1	1	Rosales	Rosaceae	Prupe.1G416700.1.p
Prunus persica	Pruper 2/6 a	2/6	Rosales	Rosaceae	Prupe.6G312900.1.p
Prunus persica	Pruper 2/6 b	2/6	Rosales	Rosaceae	Prupe.5G171100.1.p
Prunus persica	Pruper 2/6 c	2/6	Rosales	Rosaceae	Prupe.1G249600.1.p
Prunus persica	Pruper 3/4/5 a	3/4/5	Rosales	Rosaceae	Prupe.1G486200.1.p
Prunus persica	Pruper 3/4/5 b	3/4/5	Rosales	Rosaceae	Prupe.7G254700.1.p
Prunus persica	Pruper 7	7	Rosales	Rosaceae	Prupe.5G088100.1
Prunus persica	Pruper STM a	STM	Rosales	Rosaceae	Prupe.3G212100.1.p
Prunus persica	Pruper STM b	STM	Rosales	Rosaceae	Prupe.4G015200.1.p
Ricinus communis	Riccom 2/6 1	2/6	Malphigiales	Euphorbiaceae	29631.m001056
Ricinus communis	Riccom 2/6 a	2/6	Malphigiales	Euphorbiaceae	30128.m008910
Ricinus communis	Riccom 2/6 b	2/6	Malphigiales	Euphorbiaceae	30147.m013923
Ricinus communis	Riccom 3/4/5 a	3/4/5	Malphigiales	Euphorbiaceae	29848.m004577
Ricinus communis	Riccom 3/4/5 b	3/4/5	Malphigiales	Euphorbiaceae	29737.m001270
Ricinus communis	Riccom STM	STM	Malphigiales	Euphorbiaceae	29842.m003531
Ricinus communis	Riccom7	7	Malphigiales	Euphorbiaceae	30190.m011101
Salix purpurea	Salpur 1	1	Malphigiales	Salicaceae	SapurV1A.0004s0390.1.p
Salix purpurea	Salpur 2/6 a	2/6	Malphigiales	Salicaceae	SapurV1A.0088s0320.1.p
Salix purpurea	Salpur 2/6 b	2/6	Malphigiales	Salicaceae	SapurV1A.0606s0090.1.p
Salix purpurea	Salpur 2/6 c	2/6	Malphigiales	Salicaceae	SapurV1A.0606s0050.1.p
Salix purpurea	Salpur 2/6 d	2/6	Malphigiales	Salicaceae	SapurV1A.0127s0040.1.p
Salix purpurea	Salpur 2/6 e	2/6	Malphigiales	Salicaceae	SapurV1A.0011s0260.1.p
Salix purpurea	Salpur 2/6 g	2/6	Malphigiales	Salicaceae	SapurV1A.1157s0010.1.p
Salix purpurea	Salpur 2/6 g	2/6	Malphigiales	Salicaceae	SapurV1A.0069s0110.1.p
Salix purpurea	Salpur 3/4/5	3/4/5	Malphigiales	Salicaceae	SapurV1A.0984s0020.1.p
Salix purpurea	Salpur 7	7	Malphigiales	Salicaceae	SapurV1A.0282s0220.1
Salix purpurea	Salpur STM a	STM	Malphigiales	Salicaceae	SapurV1A.4388s0020.1.p
Salix purpurea	Salpur STM b	STM	Malphigiales	Salicaceae	SapurV1A.0449s0300.1.p
Salix purpurea	Salpur STM c	STM	Malphigiales	Salicaceae	SapurV1A.0067s0070.1.p
Selaginella moellendorffii	Selmoe a	Basal	Selaginellales	Selaginellaceae	135843
Selaginella moellendorffii	Selmoe b	Basal	Selaginellales	Selaginellaceae	90744
Setaria italica	Setita 1 a	1	Poales	Poaceae	Seita.9G109500.1.p
Setaria italica	Setita 1 b	1	Poales	Poaceae	Seita.9G142500.1.p
Setaria italica	Setita 1 c	1	Poales	Poaceae	Seita.9G109300.1.p
Setaria italica	Setita 1 d	1	Poales	Poaceae	Seita.2G025300.1.p
Setaria italica	Setita 1 e	1	Poales	Poaceae	Seita.9G074700.1.p
Setaria italica	Setita 2/6 a	2/6	Poales	Poaceae	Seita.3G050400.1.p
Setaria italica	Setita 2/6 b	2/6	Poales	Poaceae	Seita.5G027000.1.p
Setaria italica	Setita 3/4/5a	3/4/5	Poales	Poaceae	Seita.4G199200.1.p
Setaria italica	Setita 3/4/5b	3/4/5	Poales	Poaceae	Seita.1G060600.1.p
Setaria italica	Setita 7	7	Poales	Poaceae	Seita.9G560500.1
Setaria viridis	Setvir 1 a	1	Poales	Poaceae	Sevir.9G107600.1.p
Setaria viridis	Setvir 1 b	1	Poales	Poaceae	Sevir.9G140700.1.p
Setaria viridis	Setvir 1 c	1	Poales	Poaceae	Sevir.9G107200.1.p
Setaria viridis	Setvir 1 d	1	Poales	Poaceae	Sevir.2G029800.1.p
Setaria viridis	Setvir 1 e	1	Poales	Poaceae	Sevir.9G073300.1.p
Setaria viridis	Setvir 2/6 a	2/6	Poales	Poaceae	Sevir.3G050500.1.p
Setaria viridis	Setvir 2/6 b	2/6	Poales	Poaceae	Sevir.5G025700.1.p
Setaria viridis	Setvir 3/4/5a	3/4/5	Poales	Poaceae	Sevir.4G208100.1.p
Setaria viridis	Setvir 3/4/5b	3/4/5	Poales	Poaceae	Sevir.1G060000.1.p
Setaria viridis	Setvir 7	7	Poales	Poaceae	Sevir.9G564500.1
Solanum lycopersicum	Sollyc 1	1	Solanales	Solanaceae	Solyc04g077210.2.1
Solanum lycopersicum	Sollyc 2/6 a	2/6	Solanales	Solanaceae	Solyc01g100510.2.1
Solanum lycopersicum	Sollyc 2/6 b	2/6	Solanales	Solanaceae	Solyc05g005090.2.1
Solanum lycopersicum	Sollyc 3/4/5a	3/4/5	Solanales	Solanaceae	Solyc08g041820.2.1
Solanum lycopersicum	Sollyc 3/4/5b	3/4/5	Solanales	Solanaceae	Solyc07g007120.2.1
Solanum lycopersicum	Sollyc 7	7	Solanales	Solanaceae	Solyc08g080120.2.1
Solanum lycopersicum	Sollyc STM	STM	Solanales	Solanaceae	Solyc02g081120.2.1
Solanum tuberosum	Soltub 1	1	Solanales	Solanaceae	PGSC0003DMP400008828
Solanum tuberosum	Soltub 2/6 a	2/6	Solanales	Solanaceae	PGSC0003DMP400004970
Solanum tuberosum	Soltub 2/6 b	2/6	Solanales	Solanaceae	PGSC0003DMP400023862
Solanum tuberosum	Soltub 3/4/5a	3/4/5	Solanales	Solanaceae	PGSC0003DMT400040350
Solanum tuberosum	Soltub 3/4/5b	3/4/5	Solanales	Solanaceae	PGSC0003DMP400027372
Solanum tuberosum	Soltub 3/4/5c	3/4/5	Solanales	Solanaceae	PGSC0003DMP400053542
Solanum tuberosum	Soltub 3/4/5d	3/4/5	Solanales	Solanaceae	PGSC0003DMP400053541
Solanum tuberosum	Soltub 7	7	Solanales	Solanaceae	PGSC0003DMT400058528
Solanum tuberosum	Soltub STM	STM	Solanales	Solanaceae	PGSC0003DMP400029225
Sorghum bicolor	Sorbic 1 a	1	Poales	Poaceae	Sobic.001G106200.1.p
Sorghum bicolor	Sorbic 1 b	1	Poales	Poaceae	Sobic.001G140200.1.p
Sorghum bicolor	Sorbic 1 c	1	Poales	Poaceae	Sobic.001G106000.2.p
Sorghum bicolor	Sorbic 1 d	1	Poales	Poaceae	Sobic.002G023900.1.p
Sorghum bicolor	Sorbic 1 e	1	Poales	Poaceae	Sobic.001G075101.1.p
Sorghum bicolor	Sorbic 2/6 a	2/6	Poales	Poaceae	Sobic.009G030200.1.p
Sorghum bicolor	Sorbic 2/6 b	2/6	Poales	Poaceae	Sobic.003G144200.1.p
Sorghum bicolor	Sorbic 3/4/5a	3/4/5	Poales	Poaceae	Sobic.010G207500.1.p
Sorghum bicolor	Sorbic 3/4/5b	3/4/5	Poales	Poaceae	Sobic.004G067100.2.p
Sorghum bicolor	Sorbic 7	7	Poales	Poaceae	Sobic.001G526200.1
Theobroma cacao	Thecac 1	1	Malvales	Malvaceae	Thecc1EG034627t1
Theobroma cacao	Thecac 2/6 a	2/6	Malvales	Malvaceae	Thecc1EG026767t1
Theobroma cacao	Thecac 2/6 b	2/6	Malvales	Malvaceae	Thecc1EG012104t1
Theobroma cacao	Thecac 2/6 c	2/6	Malvales	Malvaceae	Thecc1EG010433t1
Theobroma cacao	Thecac 3/4/5	3/4/5	Malvales	Malvaceae	Thecc1EG038269t1
Theobroma cacao	Thecac 7	7	Malvales	Malvaceae	Thecc1EG016150t1
Theobroma cacao	Thecac STM	STM	Malvales	Malvaceae	Thecc1EG030302t2
Vitis vinifera	Vitvin 1	1	Vitales	Vitaceae	GSVIVT01009273001
Vitis vinifera	Vitvin 2/6 a	2/6	Vitales	Vitaceae	GSVIVT01031241001
Vitis vinifera	Vitvin 2/6 b	2/6	Vitales	Vitaceae	GSVIVT01007715001
Vitis vinifera	Vitvin 2/6 c	2/6	Vitales	Vitaceae	GSVIVT01013790001
Vitis vinifera	Vitvin 3/4/5	3/4/5	Vitales	Vitaceae	GSVIVT01012897001
Vitis vinifera	Vitvin 7	7	Vitales	Vitaceae	GSVIVT01019880001
Vitis vinifera	Vitvin STM a	STM	Vitales	Vitaceae	GSVIVT01004811001
Vitis vinifera	Vitvin STM b	STM	Vitales	Vitaceae	GSVIVT01030488001
Zea mays	Zeamay 1 a	1	Poales	Poaceae	GRMZM2G017087_P02
Zea mays	Zeamay 1 b	1	Poales	Poaceae	GRMZM2G061101_P01
Zea mays	Zeamay 1 c	1	Poales	Poaceae	GRMZM2G002225_P01
Zea mays	Zeamay 1 d	1	Poales	Poaceae	GRMZM2G028041_P01
Zea mays	Zeamay 1 e	1	Poales	Poaceae	GRMZM2G452178_P01
Zea mays	Zeamay 1 f	1	Poales	Poaceae	GRMZM2G135447_P01
Zea mays	Zeamay 2/6 a	2/6	Poales	Poaceae	GRMZM2G094241_P01
Zea mays	Zeamay 2/6 b	2/6	Poales	Poaceae	GRMZM5G832409_P01
Zea mays	Zeamay 2/6 c	2/6	Poales	Poaceae	GRMZM2G087741_P01
Zea mays	Zeamay 3/4/5a	3/4/5	Poales	Poaceae	GRMZM2G055243_P01
Zea mays	Zeamay 3/4/5b	3/4/5	Poales	Poaceae	GRMZM2G370332_P01
Zea mays	Zeamay 3/4/5c	3/4/5	Poales	Poaceae	GRMZM2G433591_P01
Zea mays	Zeamay 7	7	Poales	Poaceae	GRMZM2G159431_T01

## Sheet: Sheet2
ArKNOX1a	Ariret1 ARK2_Ariocarpus retusus_41' 1631 bp 1065 bp 1293 bp
ArKNOX3a	KNAT3_Ariocarpus retusus_61AKNAT3A
ArKNOX3r	TRINITY_DN56904_c3_g1_i2
ArKNOX1r
ArKNOX7r1	TRINITY_DN53326_c0_g1_i1
ArKNOX7r2	TRINITY_DN11656_c0_g2_i1
FpKNOX1ae	TRINITY_DN26663_c1_g1_i3
FpKNOX3ae	TRINITY_DN31597_c2_g1_i3
FpKNOX7r1	TRINITY_DN29931_c0_g2_i1
FpKNOX7r2	TRINITY_DN29450_c0_g1_i1
LwKNOX1r	UN00106
LwKNOX2r	UN03407
LwKNOX3r	UN00518
LwKNOX7r	UN02512
LwSTMr	UN02125
PaKNOX1a	ARK2_Pilosocereus alensis_27B-primerB 1631 bp 1065 bp 1293 bp
PaKNOX3a	KNAT3_Pilosocereus alensis_63AKNAT3A
PpKNOX3r	5597
PpKNOX7r1	8461
PpKNOX2r2	10378
PpKNOX7r2	7429
PpKNOX2r1	9327
PlKNOX1a	ARK2_Pereskia lychnidiflora (INVERNADERO)_Ply3
PlKNOX1r	TRINITY_DN9433_c0_g1_i1
PlKNOX3r	DN6012_c0_g2_i2
